# Supplementary material for: Diurnal Variation in Biomarkers of Exposure to Endocrine-Disrupting Chemicals and Their Association with Oxidative Damage in Norwegian Adults: The EuroMix Study
Source: Toxics. 2022 Apr 7;10(4):181. doi: 10.3390/toxics10040181 (PMC9028082; doi:10.3390/toxics10040181)
Supplement: Supplementary file 1 [file toxics-10-00181-s001.zip]

Archive with 1 entries (1 files):
- toxics-1647696-supplementary.pdf
